# Supplementary material for: GWASinspector: comprehensive quality control of genome-wide association study results
Source: Bioinformatics. 2021 Jan 8;37(1):129–30. doi: 10.1093/bioinformatics/btaa1084 (PMC8034536; doi:10.1093/bioinformatics/btaa1084)
Supplement: btaa1084_Supplementary_Data [file btaa1084_supplementary_data.zip]

Archive with 4 entries (4 files):
- GWASinspector_features&comparison.pdf
- Introduction_to_GWASinspector_v1.4.8.pdf
- QC_sample_report.html
- QC_sample_report.xlsx
