# Supplementary material for: GWASinspector: comprehensive quality control of genome-wide association study results
Source: Bioinformatics. 2021 Jan 8;37(1):129–30. doi: 10.1093/bioinformatics/btaa1084 (PMC8034536; doi:10.1093/bioinformatics/btaa1084)
Supplement: btaa1084_Supplementary_Data [file btaa1084_supplementary_data.zip › QC_sample_report.xlsx]

## Sheet: Report variables
GWASinspector Report v.1.4.8
Start time	Aug 16 2020 - 09:35:12 AM
End time	Aug 16 2020 - 09:56:17 AM
Script version	1.4.8
System Information	R version 3.6.1 - 64bit
Input directory	/data/input
Output directory	/data/output
References directory	/data/references
Allele frequency Reference dataset	1000G_phase3_GRCh37.sqlite
Alternate header file	alt_headers.txt
Effect size Reference dataset	effect-size_reference.rds

## Sheet: sample_B.txt.gz
sample_B.txt.gz
Start time	Aug 16 2020 - 09:35:19 AM
End time	Aug 16 2020 - 09:56:08 AM
Input File Name	sample_B.txt.gz
Input File Line Count (including header)	15,790,126
Input File ends with a new line	TRUE
Filter values for selecting High-Quality (HQ) variants
Allele frequency	0.05
HWE p-value	0.000001
Call-rate	Not included
Imputation quality	0.3
Column names and translation
Original	Renamed
chr	CHR
position	POSITION
STRAND	STRAND
coded_all	EFFECT_ALL
noncoded_all	OTHER_ALL
SE	STDERR
Pvalue	PVALUE
AF_coded_all	EFF_ALL_FREQ
HWE	HWE_PVAL
information	IMP_QUALITY
imputed	IMPUTED
n_total	N_TOTAL
beta	EFFECT
RSID	RSID
av_max_posterior_call	AV_MAX_POSTERIOR_CALL
IQ	IQ
ALL_AA	ALL_AA
ALL_AB	ALL_AB
ALL_BB	ALL_BB
uniqsnpid	UNIQSNPID
Column report
	NA.values	Invalid.values	Uncertain.values
CHR	0	0
POSITION	0	0
EFFECT_ALL	0	0
OTHER_ALL	0	0
EFFECT	193118
STDERR	0	0	0
EFF_ALL_FREQ	0	0	0
HWE_PVAL	0	0	0
PVALUE	0	0	0
IMPUTED	0	0
IMP_QUALITY	0	0
MARKER	0
N_TOTAL	0	0
STRAND	0	0
CALLRATE	0	0	0
Variant processing
step1: removing variants with missing crucial values and duplicated lines.
step2: removing monomorphic variants and specified chromosomes.
step3: removing mismatched, ambiguous and multi-allelic variants that could not be verified.
input variant count	15,790,125
Duplicated variants	60 (0.00038%)
Missing crucial variable	193,118 (1.2%)
variant count after step 1 *	15,596,947 (98.8%)
Monomorphic variants	134,130 (0.85%)
variant count after step 2 **	15,462,817 (97.9%)
variant count after step 3 ***	15,432,412 (97.7%)
Description of variants
High Quality variants	6,089,688 (39%)
Low Quality variants	9,342,724 (61%)
Palindromic variants	2,138,677 (14%)
Non-Palindromic variants	13,293,735 (86%)
variants +	675 (0.032%)
variants ++	6,926 (0.052%)
variants +++	5 (0.00023%)
+ palindromic variants with high allele frequency difference (> 0.15)
++ Non-palindromic variants with high allele frequency difference (> 0.15)
+++ palindromic variants with opposite allele frequency "compared to the reference" (> 0.65 for the input file and < 0.35 for the reference, or vice versa)
Variant types
	count
Bi-allelic SNP	12,783,423
Multi-allelic SNP	1,061,172
SNPs not found in standard reference dataset	37,082
Bi-allelic INDEL	1,297,088
Multi-allelic INDEL	94,936
INDELs not found in standard reference dataset	158,711
Result from matching with standard reference file
Verified variants	15,236,619 (98.5%)
Not-found variants	195,793 (1.27%)
Flipped variants	1,716 (0.011%)
Switched variants	0 (0%)
Allele frequency correlation (all variants)	0.997
Allele frequency correlation (palindromic variants)	0.997
Allele frequency correlation (non-palindromic variants)	0.997
Allele frequency correlation (INDEL)	0.99
AF correlation for each chromosome
Chromosome	AF.correlation
1	0.997
2	0.996
3	0.997
4	0.997
5	0.997
6	0.996
7	0.996
8	0.997
9	0.997
10	0.996
11	0.997
12	0.996
13	0.997
14	0.996
15	0.996
16	0.996
17	0.995
18	0.997
19	0.994
20	0.996
21	0.996
22	0.996
QC summary statistics
Number of variants for P-value correlation	15,432,412 (100%)
P-value correlation (all)	1
Skewness	0.656
Skewness (HQ)	-0.19
Kurtosis	14.2
Kurtosis (HQ)	133
Visscher's stat	3.41
Visscher's stat (HQ)	3.41
Lambda - total	0.994
Lambda - genotyped
Lambda - imputed	0.994
Sample Size (Max)	2489
Fixed HWE P-value	No
Fixed Imputation Quality	No
Fixed Call Rate	NA
Fixed Sample Size	YES (2489)
Distribution statistics
All variants
	min.	first_quartile	median	mean	third_quartile	max.
PVALUE	1.441e-14	0.25	0.5012	0.5003	0.7509	1
HWE_PVAL	1.313e-06	0.5675	1	0.7719	1	1
EFF_ALL_FREQ	0.001	0.004	0.033	0.1698	0.247	0.999
IMP_QUALITY	0.1	0.6069	0.8562	0.7467	0.9553	1
BETA	-2.474	-0.02977	-0.0001455	0.00266	0.02931	3.068
STDERR	0.01258	0.01829	0.04799	0.1149	0.1842	0.4623
HQ variants only
	min.	first_quartile	median	mean	third_quartile	max.
PVALUE	1.305e-07	0.2495	0.5008	0.5003	0.7516	1
HWE_PVAL	1.313e-06	0.3331	0.5973	0.5739	0.8324	1
EFF_ALL_FREQ	0.05	0.128	0.27	0.3397	0.509	0.95
IMP_QUALITY	0.3	0.7198	0.8854	0.8169	0.9623	1
BETA	-1.353	-0.01234	-4.943e-05	2.765e-05	0.01235	1.237
STDERR	0.01258	0.01456	0.01725	0.02066	0.02278	0.4623
Variant count for each chromosome
Chromosome Number	Variant Count
1	1,193,483
2	1,306,953
3	1,112,319
4	1,116,394
5	988,062
6	1,020,854
7	905,867
8	854,664
9	668,111
10	776,022
11	761,915
12	740,070
13	568,816
14	503,327
15	444,229
16	483,312
17	422,482
18	441,602
19	354,374
20	345,126
21	210,124
22	214,306
Missing chromosome(s) number 23
Effect allele distribution in SNP variants
Allele	Count (input file)	Count (post-matching)
A	3847186	3847186
C	3090233	3090233
G	3097190	3097190
T	3847068	3847068
Other allele distribution in SNP variants
Allele	Count (input file)	Count (post-matching)
A	2991870	2991870
C	3951860	3951860
G	3950215	3950215
T	2987732	2987732
Imputation status
Status	Count
imputed	15432412
	Count
Negative.strand.variants	0
Effect-size comparison
	r.	r..
P-value < 0.001	0.6118 (3161)	0.9788 (78)
P-value < 0.0001	0.7846 (762)	0.9728 (29)
P-value < 0.00001	0.9256 (304)	0.9683 (11)
P-value < 0.000001	0.9407 (181)	0.9528(7)
* Data is presented as r(N). Variants were filtered on reference data P-values.
** Data is presented as r(N). Variants were filtered on input result file P-values.
